# Supplementary material for: Functional Analysis of TRPA1, TRPM3, and TRPV1 Channels in Human Dermal Arteries and Their Role in Vascular Modulation
Source: Pharmaceuticals (Basel). 2024 Jan 25;17(2):156. doi: 10.3390/ph17020156 (PMC10892635; doi:10.3390/ph17020156)
Supplement: Supplementary file 1 [file pharmaceuticals-17-00156-s001.zip]

Archive with 1 entries (1 files):
- pharmaceuticals-2814047-supplementary.pdf
